# Supplementary material for: Evolutionary Divergence, Predicted Interaction Interface, and Regulatory Specialization of MTB as a Non-Catalytic Scaffold in the Plant m6A Writer Complex
Source: Curr Issues Mol Biol. 2026 Jul 15;48(7):722. doi: 10.3390/cimb48070722 (PMC13408939; doi:10.3390/cimb48070722)
Supplement: Supplementary file 1 [file cimb-48-00722-s001.zip]

Archive with 1 entries (1 files):
- cimb-4366037-supplementary.pdf
